# Supplementary material for: Enhancing Methane Production in Anaerobic Digestion of Food Waste Using Co-Pyrolysis Biochar Derived from Digestate and Rice Straw
Source: Molecules. 2025 Apr 15;30(8):1766. doi: 10.3390/molecules30081766 (PMC12029908; doi:10.3390/molecules30081766)
Supplement: Supplementary file 1 [file molecules-30-01766-s001.zip]

Archive with 1 entries (1 files):
- molecules-3539372-supplementary.pdf
